# Supplementary material for: Elevation of Intracellular Alpha-Ketoglutarate Levels Inhibits Osteoclastogenesis by Suppressing the NF-κB Signaling Pathway in a PHD1-Dependent Manner
Source: Nutrients. 2023 Jan 30;15(3):701. doi: 10.3390/nu15030701 (PMC9921543; doi:10.3390/nu15030701)
Supplement: Supplementary file 1 [file nutrients-15-00701-s001.zip]

Archive with 1 entries (1 files):
- nutrients-2095603-supplementary.pdf
